# Supplementary material for: Biotic and Abiotic Factors Controlling Respiration Rates of Above- and Belowground Woody Debris of Fagus crenata and Quercus crispula in Japan
Source: PLoS One. 2015 Dec 14;10(12):e0145113. doi: 10.1371/journal.pone.0145113 (PMC4682764; doi:10.1371/journal.pone.0145113)
Supplement: S1 Appendix — (XLSX) [file pone.0145113.s001.xlsx]

## Sheet: data
species	compartment	position	diameter	moisture	temperature	density	C	N	C/N	respiration
			cm	g/g	C°	g/cm3	%	%		mgCO2/kg dry wood/h
Fagus crenata	stem	above	16.5	0.92	31.1	0.36	45.96	0.115	399.1	104.39
Fagus crenata	stem	above	17	0.97	32.5	0.38	46.28	0.137	339	80.88
Fagus crenata	stem	above	15.3	0.87	31.3	0.33	46.56	0.171	272.9	85.41
Fagus crenata	stem	above	15.9	0.42	33.5	0.33	46.47	0.122	380	94.53
Fagus crenata	stem	above	16	1.11	34.1	0.47	46.73	0.159	293.5	154.08
Fagus crenata	branch	above	8.14	1.92	26	0.18	45.37	0.266	170.4	110.64
Fagus crenata	branch	above	8.65	0.63	25.5	0.43	46.57	0.249	187	66.06
Fagus crenata	branch	above	9.59	0.84	25.3	0.34	46.35	0.257	180.1	177.43
Fagus crenata	branch	above	9.91	0.8	25.7	0.27	45.76	0.191	239.6	193.45
Fagus crenata	branch	above	7.67	1.98	32.7	0.19	45.15	0.407	111	159.69
Fagus crenata	branch	above	5.53	0.42	27	0.27	46.88	0.164	285.1	22.39
Fagus crenata	branch	above	4.21	0.49	27.2	0.31	45.81	0.247	185.3	30.19
Fagus crenata	branch	above	4.64	1.07	33.1	0.36	46.42	0.185	251.1	65.15
Fagus crenata	branch	above	3.88	0.58	27	0.25	45.22	0.281	161.1	114.52
Fagus crenata	branch	above	1.6	0.43	26.5	0.4	45.61	0.578	79	26.42
Fagus crenata	branch	above	1.58	0.69	27.1	0.18	46.4	0.726	63.9	93.24
Fagus crenata	branch	above	3.66	1.9	26.2	0.16	45.79	0.413	110.8	55.3
Fagus crenata	root	below	4.9	1.69	24.7	0.39	47.8	0.192	249.4	63.45
Fagus crenata	root	below	5.8	1.33	24.1	0.53	47.92	0.17	281.4	61.06
Fagus crenata	root	below	5.35	1.34	24.7	0.52	48.02	0.199	241.2	29.12
Fagus crenata	root	below	4	1.71	24.2	0.57	47.55	0.202	235.5	55.87
Fagus crenata	root	below	4.1	1.5	25.3	0.4	47.62	0.231	206.3	40.45
Fagus crenata	root	below	3.65	1.69	24.8	0.42	47.84	0.301	158.9	48.99
Fagus crenata	root	below	3.45	1.85	25	0.44	48.01	0.274	175.4	65.08
Fagus crenata	root	below	2.8	1.66	25.1	0.45	47.74	0.333	143.5	104.63
Fagus crenata	root	below	3.4	1.47	24.9	0.4	48.18	0.286	168.5	51.34
Fagus crenata	root	below	2.15	2.61	26.2	0.31	47.06	0.471	99.9	95.01
Fagus crenata	root	below	1.55	1.78	25.2	0.57	48.2	0.309	155.7	45.51
Fagus crenata	root	below	1.75	1.84	27	0.27	48.95	0.422	116.1	188.12
Fagus crenata	root	below	1.4	2.57	26	0.34	48.12	0.494	97.4	132.64
Fagus crenata	root	below	1.45	0.96	25.5	0.48	48.46	0.384	126.3	167.85
Fagus crenata	root	below	1.65	2.02	25.3	0.36	47.92	0.401	119.4	86.26
Fagus crenata	root	below	0.88	2.79	26.8	0.38	46.61	0.379	123.1	170.33
Fagus crenata	root	below	0.75	2.04	26.4	0.36	48.34	0.468	103.2	195.14
Fagus crenata	root	below	0.88	1.65	26.8	0.34	47.88	0.516	92.7	197.31
Fagus crenata	root	below	1.17	1.75	26.4	0.4	48.49	0.387	125.4	115.29
Fagus crenata	root	below	0.23	1.35	25.2	0.56	47.89	0.558	85.9	168.23
Fagus crenata	root	below	0.18	1.13	26.2	0.78	48.83	0.5	97.7	73.66
Fagus crenata	root	below	0.22	0.93	26.3	0.9	49.43	0.532	92.9	29.63
Fagus crenata	root	below	0.2	0.96	25.8	0.81	49.99	0.441	113.2	68.61
Fagus crenata	root	below	0.18	0.94	26.6	0.83	49.85	0.513	97.1	109.58
Quercus crispula	stem	above	18	0.38	32.3	0.56	46.44	0.087	531.7	36.05
Quercus crispula	stem	above	18	0.74	32.2	0.66	46.34	0.142	326.7	41.09
Quercus crispula	stem	above	17.4	0.4	35.2	0.63	46.41	0.083	557.5	20.92
Quercus crispula	stem	above	16.9	0.73	34.7	0.57	46.44	0.169	274.6	33.08
Quercus crispula	stem	above	17.4	0.57	36.2	0.62	46.18	0.091	506	39.67
Quercus crispula	branch	above	7.77	1.06	25.9	0.43	46.55	0.16	290.6	56.06
Quercus crispula	branch	above	9.14	0.67	25.8	0.35	45.42	0.219	207.4	60.82
Quercus crispula	branch	above	10.13	1.36	25	0.28	45.75	0.18	253.9	75.92
Quercus crispula	branch	above	9.17	0.82	25.9	0.41	46.04	0.148	311.6	106.66
Quercus crispula	branch	above	9.05	0.84	25.6	0.42	45.8	0.191	240.2	164.14
Quercus crispula	branch	above	3.32	1.54	26.3	0.35	45.66	0.352	129.7	244.3
Quercus crispula	branch	above	4.56	1.78	26.5	0.21	46.43	0.409	113.6	344.48
Quercus crispula	branch	above	4.6	1.1	26.3	0.3	46.15	0.376	122.8	75.42
Quercus crispula	branch	above	4.11	1.05	26.3	0.34	47.15	0.293	161	70.28
Quercus crispula	branch	above	4.8	1.41	27	0.28	45.61	0.259	175.8	67.85
Quercus crispula	branch	above	2.83	0.7	26.4	0.28	45.86	0.592	77.4	107.3
Quercus crispula	branch	above	1.69	0.46	26.5	0.38	46.18	0.422	109.3	41.29
Quercus crispula	branch	above	2.54	1.99	25.7	0.21	44.81	0.527	85	500.26
Quercus crispula	root	below	4.25	1.11	26.6	0.5	48.28	0.392	123	60.66
Quercus crispula	root	below	5.58	1.16	26.1	0.55	48.1	0.317	151.7	39.61
Quercus crispula	root	below	6.3	1.18	26.8	0.93	48.14	0.27	178	34.13
Quercus crispula	root	below	3.8	1.11	26.6	0.7	48.25	0.591	81.6	51.47
Quercus crispula	root	below	3.05	0.94	26.3	0.62	48.58	0.298	162.8	61.55
Quercus crispula	root	below	2.85	1.17	27.4	0.48	49.26	0.425	115.9	31.77
Quercus crispula	root	below	2.1	0.94	26.8	0.63	48.29	0.288	167.5	153.41
Quercus crispula	root	below	2.55	1.27	26.7	0.54	48.1	0.518	92.8	93.12
Quercus crispula	root	below	0.85	0.94	26.8	0.61	48.29	0.35	138.2	282.67
Quercus crispula	root	below	1.55	1.51	27	0.42	48.02	0.345	139.1	129.98
Quercus crispula	root	below	1.5	1.27	27.2	0.45	48.56	0.3	162.1	88.35
Quercus crispula	root	below	1.35	0.83	27.2	0.57	48.78	0.361	135.2	71.97
Quercus crispula	root	below	1.9	1.3	27.1	0.53	48.12	0.452	106.5	128.52
Quercus crispula	root	below	0.58	0.67	27.7	0.54	48.71	0.533	91.3	71.32
Quercus crispula	root	below	0.57	0.77	27.8	0.49	48.69	0.446	109.3	141.4
Quercus crispula	root	below	1.37	0.98	28	0.38	47.74	0.512	93.3	159.55
Quercus crispula	root	below	0.58	1.07	27.6	0.52	49.28	0.513	96	119.99
Quercus crispula	root	below	0.55	0.61	28	0.73	48.56	0.373	130.3	175.66
Quercus crispula	root	below	0.13	0.7	26.1	0.79	49.82	0.531	93.8	100.79
Quercus crispula	root	below	0.15	0.67	27.4	0.7	49.57	0.512	96.7	181.84
